# Supplementary material for: Spatial Immunology in Liver Metastases from Colorectal Carcinoma according to the Histologic Growth Pattern
Source: Cancers (Basel). 2022 Jan 29;14(3):689. doi: 10.3390/cancers14030689 (PMC8833601; doi:10.3390/cancers14030689)
Supplement: Supplementary file 1 [file cancers-14-00689-s001.zip]

Archive with 1 entries (1 files):
- cancers-1546246-supplementary.pdf
